# Supplementary material for: Genetic Mapping of the HLA1 Locus Causing Hybrid Lethality in Nicotiana Interspecific Hybrids
Source: Plants (Basel). 2021 Sep 30;10(10):2062. doi: 10.3390/plants10102062 (PMC8539413; doi:10.3390/plants10102062)
Supplement: Supplementary file 1 [file plants-10-02062-s001.zip › Supplementary Tables.xlsx]

## Sheet: Table S1
Table S1. Chromosome pairing in an F1 hybrid between N. debneyi and N. fragrans.
Hybrid	Chromosome no. (2n)	No. of pollen mother cells observed	Mean chromosome configuration per cell
			Univalent	Bivalent	Trivalent
N. debneyi × N. fragrans	48 a	25	0.60 ± 0.16	23.16 ± 0.20	0.36 ± 0.12
a Iizuka et al. (2012)

## Sheet: Table S2
Table S2. TIR-NBS-LRR resistance gene homologues identified in N. benthamiana through BLAST search.
N. benthamiana protein	N. benthamiana v0.4.4 scaffold	Arabidopsis locus	E-value	Score
NbS00009821g0008.1	Niben044Scf00009821	AT5G17680.1	2e-175	555
NbS00024608g0005.1	Niben044Scf00024608	AT1G27180.1	0	913
NbS00015188g0002.1	Niben044Scf00015188	AT5G36930.2	3e-168	531
NbS00002214g0001.1	Niben044Scf00002214	AT5G17680.1	1e-124	403

## Sheet: Table S3
Table S3. DNA markers developed for HLA1 mapping.
Marker type	Marker	N. benthamiana scaffold	Forward primer sequence (5'-3')	Reverse primer sequence (5'-3')	Restriction enzyme	Product size (bp) b
						N. benthamiana	N. debneyi	N. fragrans
CAPS	SUBC180.251-CAPS	–	CTGAGTTTGGCCGAATAGCAT	CAAACGTCCTAAATGGGGTATAA	BcgI	ND	136 + 115	253
STS	NbRGH1	Niben044Scf00009821	CAGCAGAAGGTGCATTTTGA	GTCATTGCCCGAAACTCTTG	–	1087	ND	ND
CAPS	NbRGH1-CAPS	Niben044Scf00009821	TCGTATAATTCCAACACTACATGC	TTGCACGAACAAAGCAAGA	BsrI	152+22	ND (bands derived after digestion of a 180 bp band)	180
STS	NbRGH2	Niben044Scf00024608	CAACCTGCACTCTGTCTCCA	CTCCAACGTCTTCCGTCATC	–	1088	ND	ND
dCAPS	NbRGH2-dCAPS	Niben044Scf00024608	GCAGTTTGGGAGAAGCAAGT	CAAAAGTTGTCTGCTTTGGAA	RsaI	ND	ND (bands derived after digestion of a 111 bp band)	111
STS	NbRGH3	Niben044Scf00015188	GCATTTGGGGAAAACAATACA	CACAGCCATCTCAATCCCTTA	–	1018	ND	ND
CAPS	NbRGH3-CAPS	Niben044Scf00015188	GCACTGCCTCTGTTCCCTAA	TCATTTTGGTGCATCTCGAC	MfeI	ND	192	ND (bands derived after digestion of a 192 bp band)
STS	NbRGH4	Niben044Scf00002214	AAGACGTACCCCTAAACCTC	ATTCCATCGTCTATTTCTCTTC	–	1101	ND	ND
STS	Nb7	Niben101Scf06736 a	GATGTAGCCCGAGGAGTTGT	AGCTCGACATCAAGGTGTCA	–	679	ND	–
STS	Nb14	Niben101Scf06736 a	CTTTTGGCCTCGATCGCTAC	ACTATGTGCAGATCCCGGAG	–	694	695	693
CAPS	Nb14-CAPS	Niben101Scf06736 a	CGCTACTGGCCTCGATCTTT	ACTATGTGCAGATCCCGGAG	HhaI	680	293+388	679
a Niben101Scf06736 in v1.0.1 scaffold involves Niben044Scf00009821 in v0.4.4 scaffold
b ND, not determined

## Sheet: Table S4
Table S4. Genes between Nb14-CAPS and NbRGH1-CAPS markers in N. benthamiana v1.0.1 genome.
Gene	Description
Niben101Scf06736g02002.1	Surfeit locus protein 6
Niben101Scf06736g02004.1	DNA-3-methyladenine glycosylase 1
Niben101Scf06736g03007.1	En/Spm-like transposon protein [Arabidopsis thaliana]
Niben101Scf06736g04003.1	RING finger protein 113 homolog
Niben101Scf06736g04011.1	RING/U-box superfamily protein
Niben101Scf06736g06007.1	Peroxidase 7
Niben101Scf06736g07006.1	Cytochrome P450 superfamily protein
Niben101Scf06736g07004.1	PPPDE putative thiol peptidase family protein
Niben101Scf06736g08001.1	disease resistance protein (TIR-NBS-LRR class)

## Sheet: Table S5
Table S5. Primers used for AFLP analysis.
Primer name	Sequence (5'-3')
Primers for preamplification
E01	GACTGCGTACCAATTCA
M02	GATGAGTCCTGAGTAAC
Primers for second amplification
E31	GACTGCGTACCAATTCAAA
E32	GACTGCGTACCAATTCAAC
E33	GACTGCGTACCAATTCAAG
E34	GACTGCGTACCAATTCAAT
E35	GACTGCGTACCAATTCACA
E36	GACTGCGTACCAATTCACC
E37	GACTGCGTACCAATTCACG
E38	GACTGCGTACCAATTCACT
E39	GACTGCGTACCAATTCAGA
E40	GACTGCGTACCAATTCAGC
E41	GACTGCGTACCAATTCAGG
E42	GACTGCGTACCAATTCAGT
E43	GACTGCGTACCAATTCATA
E44	GACTGCGTACCAATTCATC
E45	GACTGCGTACCAATTCATG
E46	GACTGCGTACCAATTCATT
M47	GATGAGTCCTGAGTAACAA
M48	GATGAGTCCTGAGTAACAC
M49	GATGAGTCCTGAGTAACAG
M50	GATGAGTCCTGAGTAACAT
M51	GATGAGTCCTGAGTAACCA
M52	GATGAGTCCTGAGTAACCC
M53	GATGAGTCCTGAGTAACCG
M54	GATGAGTCCTGAGTAACCT
M55	GATGAGTCCTGAGTAACGA
M56	GATGAGTCCTGAGTAACGC
M57	GATGAGTCCTGAGTAACGG
M58	GATGAGTCCTGAGTAACGT
M59	GATGAGTCCTGAGTAACTA
M60	GATGAGTCCTGAGTAACTC
M61	GATGAGTCCTGAGTAACTG
M62	GATGAGTCCTGAGTAACTT

## Sheet: Table S6
Table S6. SSR markers used in HLA1 mapping.
Marker	Linkage group in N. tabacum linkage mapa
PT30169	1
PT1085	2
PT51550	3
PT20286	3
PT30138	3
PT61116	3
PT53466	3
PT53587	3
PT60500	3
PT51583	3
PT52554	3
PT54790	3
PT61371	3
PT51286	3
PT60524	3
PT53808	3
PT60080	3
PT60086	3
PT53362	3
PT60640	3
PT60106	3
PT60004	3
PT52706	3
PT53589	3
PT30107	4
PT30361	4
PT30111	5
PT1037	6
PT20172	6
PT30146	6
PT30229	6
PT30165	7
PT30485	8
PT30235	9
PT1078	10
PT1002	11
PT1089	11
PT1245	11
PT1348	11
PT20383	11
PT30024	11
PT30027	11
PT30046	11
PT30137	11
PT30480	11
PT30342	11
PT30365	11
PT30417	11
PT30420	11
PT30063	12
PT30028	13
PT30249	13
PT30422	14
PT30016	15
PT20196	16
PT30123	17
PT30159	17
PT30243	18
PT54888	19
PT51696	19
PT30242	24
PT30421	20
PT20388	21
PT1289	22
PT20445	23
PT30375	24
aBindler et al. (2011)
